# Supplementary material for: Novel Model of Oxalate Diet-Induced Chronic Kidney Disease in Dahl-Salt-Sensitive Rats
Source: Int J Mol Sci. 2023 Jun 13;24(12):10062. doi: 10.3390/ijms241210062 (PMC10298248; doi:10.3390/ijms241210062)
Supplement: Supplementary file 1 [file ijms-24-10062-s001.zip]

Archive with 1 entries (1 files):
- ijms-2323043-supplementary.pdf
